# Supplementary material for: The functional brain networks that underlie visual working memory in the first two years of life
Source: Neuroimage. 2020 Oct 1;219:116971. doi: 10.1016/j.neuroimage.2020.116971 (PMC7443700; doi:10.1016/j.neuroimage.2020.116971)
Supplement: Multimedia component 1 [file mmc1.xlsx]

## Sheet: Table S1
	Chisq	Df	Pr(>Chisq)
(Intercept)	0.12	1	0.732
ot1	1.42	1	0.233
ot2	2.94	1	0.086
ot3	6.99	1	0.008	**
ot4	3.21	1	0.073
ot5	0.32	1	0.573
Age	4.05	2	0.132
SS	1.49	2	0.475
ot1:Age	7.32	2	0.026	*
ot2:Age	5.89	2	0.053
ot3:Age	7.53	2	0.023	*
ot4:Age	7.09	2	0.029	*
ot5:Age	2.48	2	0.289
ot1:SS	710.71	2	<0.001	***
ot2:SS	925.49	2	<0.001	***
ot3:SS	547.86	2	<0.001	***
ot4:SS	2367.67	2	<0.001	***
ot5:SS	812.17	2	<0.001	***
Age:SS	7.33	4	0.119
ot1:Age:SS	1965.62	4	<0.001	***
ot2:Age:SS	1443.05	4	<0.001	***
ot3:Age:SS	2424.57	4	<0.001	***
ot4:Age:SS	4677.98	4	<0.001	***
ot5:Age:SS	1363.85	4	<0.001	***
