# Supplementary material for: The functional brain networks that underlie visual working memory in the first two years of life
Source: Neuroimage. 2020 Oct 1;219:116971. doi: 10.1016/j.neuroimage.2020.116971 (PMC7443700; doi:10.1016/j.neuroimage.2020.116971)
Supplement: Multimedia component 2 [file mmc2.xml]

<?xml version="1.0" encoding="utf-8" standalone="no"?>
<data>
  <datasets>
    <author>j.spencer@uea.ac.uk</author>
    <type>0</type>
    <dataset>
      <value>4</value>
      <reason>Data will be made available on request</reason>
      <comments />
    </dataset>
  </datasets>
</data>
